# Supplementary material for: Genetic interactions derived from high-throughput phenotyping of 6589 yeast cell cycle mutants
Source: NPJ Syst Biol Appl. 2020 May 6;6:11. doi: 10.1038/s41540-020-0134-z (PMC7203125; doi:10.1038/s41540-020-0134-z)
Supplement: Supplementary file 1 — Dataset 1 [file 41540_2020_134_MOESM1_ESM.csv]

Strain ID	Mating Type	Genotype	Set #	Construction method
Y962	MATa	bck2∆::kanMX his3∆1 leu2∆0 met15∆0 ura3∆0	1	haploid YKO collection strain YSC1021-555795
Y2428	MATa	bfa1∆::kanMX his3∆1 met15∆0 leu2∆0 ura3∆0	1	Tetrad dissection of heterozygous diploid YKO collection strain YSC6Y274-201929132
Y2436	MATa	bub1∆::kanMX his3∆1 met15∆0 leu2∆0 ura3∆0	1	Tetrad dissection of heterozygous diploid YKO collection strain YSC6Y274-201928940
Y2442	MATa	bub2∆::kanMX his3∆1 met15∆0 leu2∆0 ura3∆0	1	Tetrad dissection of heterozygous diploid YKO collection strain YSC6Y274-201928646
Y2449	MATa	bub3∆::kanMX his3∆1 met15∆0 leu2∆0 ura3∆0	1	Tetrad dissection of heterozygous diploid YKO collection strain YSC6Y274-201924676
Y2456	MATa	cdc55∆::kanMX his3∆1 met15∆0 leu2∆0 ura3∆0	1	Tetrad dissection of heterozygous diploid YKO collection strain YSC6Y274-201929698
Y2462	MATa	cdh1∆::kanMX his3∆1 met15∆0 leu2∆0 ura3∆0	1	Tetrad dissection of heterozygous diploid YKO collection strain YSC6Y274-201926956
Y2469	MATa	clb1∆::kanMX his3∆1 met15∆0 leu2∆0 ura3∆0	1	Tetrad dissection of heterozygous diploid YKO collection strain YSC6Y274-201927320
Y2476	MATa	clb2∆::kanMX his3∆1 met15∆0 leu2∆0 ura3∆0	1	Tetrad dissection of heterozygous diploid YKO collection strain YSC6Y274-201928080
Y2481	MATa	clb5∆::kanMX his3∆1 met15∆0 leu2∆0 ura3∆0	1	Tetrad dissection of heterozygous diploid YKO collection strain YSC6Y274-201928081
Y2489	MATa	clb6∆::kanMX his3∆1 met15∆0 leu2∆0 ura3∆0	1	Tetrad dissection of heterozygous diploid YKO collection strain YSC6Y274-201927321
Y2497	MATa	cln1∆::kanMX his3∆1 met15∆0 leu2∆0 ura3∆0	1	Tetrad dissection of heterozygous diploid YKO collection strain YSC6Y274-201923738
Y2504	MATa	cln2∆::kanMX his3∆1 met15∆0 leu2∆0 ura3∆0	1	Tetrad dissection of heterozygous diploid YKO collection strain YSC6Y274-201923952
Y1320	MATa	cln3∆::kanMX his3∆1 leu2∆0 met15∆0 ura3∆0	1	de novo YKO in BY4741 using CLN3.F1 and CLN3.R1 primers and pFA6a-kanMX6
Y2512	MATa	fkh1∆::kanMX his3∆1 met15∆0 leu2∆0 ura3∆0	1	Tetrad dissection of heterozygous diploid YKO collection strain YSC6Y274-201925032
Y2817	MATa	fkh2∆::kanMX his3∆1 met15∆0 leu2∆0 ura3∆0	1	Tetrad dissection of heterozygous diploid YKO collection strain YSC6Y274-201929486
Y2525	MATa	ibd2∆::kanMX his3∆1 met15∆0 leu2∆0 ura3∆0	1	Tetrad dissection of heterozygous diploid YKO collection strain YSC6Y274-201924895
Y2550	MATa	lte1∆::kanMX his3∆1 met15∆0 leu2∆0 ura3∆0	1	Tetrad dissection of heterozygous diploid YKO collection strain YSC6Y274-213594596
Y2538	MATa	mad1∆::kanMX his3∆1 met15∆0 leu2∆0 ura3∆0	1	Tetrad dissection of heterozygous diploid YKO collection strain YSC6Y274-201927045
Y2546	MATa	mad2∆::kanMX his3∆1 met15∆0 leu2∆0 ura3∆0	1	Tetrad dissection of heterozygous diploid YKO collection strain YSC6Y274-201924281
Y2554	MATa	mad3∆::kanMX his3∆1 met15∆0 leu2∆0 ura3∆0	1	Tetrad dissection of heterozygous diploid YKO collection strain YSC6Y274-201929061
Y2561	MATa	mbp1∆::kanMX his3∆1 met15∆0 leu2∆0 ura3∆0	1	Tetrad dissection of heterozygous diploid YKO collection strain YSC6Y274-213597137
Y1016	MATa	msn5∆::kan his3∆1 leu2∆0 met15∆0 ura3∆0	1	de novo YKO in BY4741 using MSN5.F1 and MSN5.R1 primers and pFA6a-kanMX6
Y2567	MATa	nrm1∆::kanMX his3∆1 leu2∆0 ura3∆0	1	Tetrad dissection of heterozygous diploid YKO collection strain YSC6Y274-201927945
Y2572	MATa	sic1∆::kanMX his3∆1 met15∆0 leu2∆0 ura3∆0	1	Tetrad dissection of heterozygous diploid YKO collection strain YSC6Y274-201925343
Y2580	MATa	swe1∆::kanMX his3∆1 met15∆0 leu2∆0 ura3∆0	1	Tetrad dissection of heterozygous diploid YKO collection strain YSC6Y274-201924139
Y2587	MATa	swi4∆::kanMX his3∆1 met15∆0 leu2∆0 ura3∆0	1	Tetrad dissection of heterozygous diploid YKO collection strain YSC6Y274-201928564
Y2595	MATa	swi5∆::kanMX his3∆1 met15∆0 leu2∆0 ura3∆0	1	Tetrad dissection of heterozygous diploid YKO collection strain YSC6Y274-201926669
Y966	MATa	swi6∆::kanMX his3∆1 leu2∆0 met15∆0 ura3∆0	1	haploid YKO collection strain YSC1021-552718
Y2603	MATa	whi3∆::kanMX his3∆1 met15∆0 leu2∆0 ura3∆0	1	Tetrad dissection of heterozygous diploid YKO collection strain YSC6Y274-201924864
Y2611	MATa	whi4∆::kanMX his3∆1 met15∆0 leu2∆0 ura3∆0	1	Tetrad dissection of heterozygous diploid YKO collection strain YSC6Y274-201926507
Y967	MATa	whi5∆::kanMX his3∆1 leu2∆0 met15∆0 ura3∆0	1	haploid YKO collection strain YSC1021-551753
Y2618	MATa	ydj1∆::kanMX his3∆1 leu2∆0 ura3∆0	1	Tetrad dissection of heterozygous diploid YKO collection strain YSC6Y274-201925593
Y2625	MATa	yhp1∆::kanMX his3∆1 met15∆0 leu2∆0 ura3∆0	1	Tetrad dissection of heterozygous diploid YKO collection strain YSC6Y274-201926878
Y2632	MATa	yox1∆::kanMX his3∆1 leu2∆0 ura3∆0	1	Tetrad dissection of heterozygous diploid YKO collection strain YSC6Y274-201929018
Y2637	MATa	bfa1∆::natMX his3∆1 met15∆0 leu2∆0 ura3∆0	2	Tetrad dissection of marker switched YSC6Y274-201929132
Y2643	MATa	bub1∆::natMX his3∆1 met15∆0 leu2∆0 ura3∆0	2	Tetrad dissection of marker switched YSC6Y274-201928940
Y2650	MATa	bub2∆::natMX his3∆1 leu2∆0 ura3∆0	2	Tetrad dissection of marker switched YSC6Y274-201928646
Y2657	MATa	bub3∆::natMX his3∆1 met15∆0 leu2∆0 ura3∆0	2	Tetrad dissection of marker switched YSC6Y274-201924676
Y2662	MATa	cdc55∆::natMX his3∆1 met15∆0 leu2∆0 ura3∆0	2	Tetrad dissection of marker switched YSC6Y274-201929698
Y2669	MATa	cdh1∆::natMX his3∆1 met15∆0 leu2∆0 ura3∆0	2	Tetrad dissection of marker switched YSC6Y274-201926956
Y2677	MATa	clb1∆::natMX his3∆1 met15∆0 leu2∆0 ura3∆0	2	Tetrad dissection of marker switched YSC6Y274-201927320
Y2685	MATa	clb2∆::natMX his3∆1 met15∆0 leu2∆0 ura3∆0	2	Tetrad dissection of marker switched YSC6Y274-201928080
Y2693	MATa	clb5∆::natMX his3∆1 met15∆0 leu2∆0 ura3∆0	2	Tetrad dissection of marker switched YSC6Y274-201928081
Y2701	MATa	cln1∆::natMX his3∆1 met15∆0 leu2∆0 ura3∆0	2	Tetrad dissection of marker switched YSC6Y274-201923738
Y2708	MATa	cln2∆::natMX his3∆1 met15∆0 leu2∆0 ura3∆0	2	Tetrad dissection of marker switched YSC6Y274-201923952
Y2716	MATa	fkh1∆::natMX his3∆1 met15∆0 leu2∆0 ura3∆0	2	Tetrad dissection of marker switched YSC6Y274-201925032
Y2727	MATa	ibd2∆::natMX his3∆1 met15∆0 leu2∆0 ura3∆0	2	Tetrad dissection of marker switched YSC6Y274-201924895
Y2732	MATa	lte1∆::natMX his3∆1 met15∆0 leu2∆0 ura3∆0	2	Tetrad dissection of marker switched YSC6Y274-213594596
Y2739	MATa	mad1∆::natMX his3∆1 leu2∆0 ura3∆0	2	Tetrad dissection of marker switched YSC6Y274-201927045
Y2747	MATa	mad2∆::natMX his3∆1 leu2∆0 ura3∆0	2	Tetrad dissection of marker switched YSC6Y274-201924281
Y2755	MATa	mad3∆::natMX his3∆1 met15∆0 leu2∆0 ura3∆0	2	Tetrad dissection of marker switched YSC6Y274-201929061
Y2762	MATa	mbp1∆::natMX his3∆1 leu2∆0 ura3∆0	2	Tetrad dissection of marker switched YSC6Y274-213597137
Y2769	MATa	nrm1∆::natMX his3∆1 leu2∆0 ura3∆0	2	Tetrad dissection of marker switched YSC6Y274-201927945
Y2774	MATa	sic1∆::natMX his3∆1 met15∆0 leu2∆0 ura3∆0	2	Tetrad dissection of marker switched YSC6Y274-201925343
Y2782	MATa	swe1∆::natMX his3∆1 met15∆0 leu2∆0 ura3∆0	2	Tetrad dissection of marker switchedYSC6Y274-201924139
Y2789	MATa	swi4∆::natMX his3∆1 met15∆0 leu2∆0 ura3∆0	2	Tetrad dissection of marker switchedYSC6Y274-201928564
Y2793	MATa	swi5∆::natMX his3∆1 met15∆0 leu2∆0 ura3∆0	2	Tetrad dissection of marker switchedYSC6Y274-201926669
Y1475	MATa	swi6∆::natMX his3∆1 leu2∆0 met15∆0 ura3∆0	2	de novo YKO in BY4741 using SWI6.F1 and SWI6.R1 primers and pAG25
Y2798	MATa	whi3∆::natMX his3∆1 met15∆0 leu2∆0 ura3∆0	2	Tetrad dissection of marker switchedYSC6Y274-201924864
Y2813	MATa	yhp1∆::natMX his3∆1 met15∆0 leu2∆0 ura3∆0	2	Tetrad dissection of marker switchedYSC6Y274-201926878
Y1407	MATa	bck2∆::kanMX his3∆1 leu2∆0 lys2∆0 ura3∆0	3	segregant from Y962 crossed to BY4742
Y2433	MATa	bfa1∆::kanMX his3∆1 leu2∆0 lys2∆0 ura3∆0	3	Tetrad dissection of heterozygous diploid YKO collection strain YSC6Y274-201929132
Y2749	MATa	bub2∆::kanMX his3∆1 leu2∆0 lys2∆0 ura3∆0	3	Tetrad dissection of heterozygous diploid YKO collection strain YSC6Y274-201928646
Y2452	MATa	bub3∆::kanMX his3∆1 leu2∆0 ura3∆0	3	Tetrad dissection of heterozygous diploid YKO collection strain YSC6Y274-201924676
Y2459	MATa	cdc55∆::kanMX his3∆1 leu2∆0 lys2∆0 ura3∆0	3	Tetrad dissection of heterozygous diploid YKO collection strain YSC6Y274-201929698
Y2467	MATa	cdh1∆::kanMX his3∆1 leu2∆0 lys2∆0 ura3∆0	3	Tetrad dissection of heterozygous diploid YKO collection strain YSC6Y274-201926956
Y2474	MATa	clb1∆::kanMX his3∆1 leu2∆0 lys2∆0 ura3∆0	3	Tetrad dissection of heterozygous diploid YKO collection strain YSC6Y274-201927320
Y2478	MATa	clb2∆::kanMX his3∆1 met15∆0 leu2∆0 ura3∆0	3	Tetrad dissection of heterozygous diploid YKO collection strain YSC6Y274-201928080
Y2486	MATa	clb5∆::kanMX his3∆1 leu2∆0 lys2∆0 ura3∆0	3	Tetrad dissection of heterozygous diploid YKO collection strain YSC6Y274-201928081
Y2494	MATa	clb6∆::kanMX his3∆1 leu2∆0 lys2∆0 ura3∆0	3	Tetrad dissection of heterozygous diploid YKO collection strain YSC6Y274-201927321
Y2501	MATa	cln1∆::kanMX his3∆1 leu2∆0 lys2∆0 ura3∆0	3	Tetrad dissection of heterozygous diploid YKO collection strain YSC6Y274-201923738
Y2509	MATa	cln2∆::kanMX his3∆1 leu2∆0 lys2∆0 ura3∆0	3	Tetrad dissection of heterozygous diploid YKO collection strain YSC6Y274-201923952
Y1464	MATa	cln3∆::kanMX his3∆1 leu2∆0 lys2∆0 ura3∆0	3	segregant from Y1320 crossed to BY4742
Y2517	MATa	fkh1∆::kanMX his3∆1 leu2∆0 lys2∆0 ura3∆0	3	Tetrad dissection of heterozygous diploid YKO collection strain YSC6Y274-201925032
Y2523	MATa	fkh2∆::kanMX his3∆1 leu2∆0 lys2∆0 ura3∆0	3	Tetrad dissection of heterozygous diploid YKO collection strain YSC6Y274-201929486
Y2527	MATa	ibd2∆::kanMX his3∆1 met15∆0 leu2∆0 ura3∆0	3	Tetrad dissection of heterozygous diploid YKO collection strain YSC6Y274-201924895
Y2535	MATa	lte1∆::kanMX his3∆1 leu2∆0 lys2∆0 ura3∆0	3	Tetrad dissection of heterozygous diploid YKO collection strain YSC6Y274-213594596
Y2543	MATa	mad1∆::kanMX his3∆1 leu2∆0 lys2∆0 ura3∆0	3	Tetrad dissection of heterozygous diploid YKO collection strain YSC6Y274-201927045
Y2551	MATa	mad2∆::kanMX his3∆1 leu2∆0 lys2∆0 ura3∆0	3	Tetrad dissection of heterozygous diploid YKO collection strain YSC6Y274-201924281
Y2558	MATa	mad3∆::kanMX his3∆1 leu2∆0 lys2∆0 ura3∆0	3	Tetrad dissection of heterozygous diploid YKO collection strain YSC6Y274-201929061
Y2565	MATa	mbp1∆::kanMX his3∆1 leu2∆0 lys2∆0 ura3∆0	3	Tetrad dissection of heterozygous diploid YKO collection strain YSC6Y274-213597137
Y2570	MATa	nrm1∆::kanMX his3∆1 leu2∆0 lys2∆0 ura3∆0	3	Tetrad dissection of heterozygous diploid YKO collection strain YSC6Y274-201927945
Y2577	MATa	sic1∆::kanMX his3∆1 leu2∆0 lys2∆0 ura3∆0	3	Tetrad dissection of heterozygous diploid YKO collection strain YSC6Y274-201925343
Y2584	MATa	swe1∆::kanMX his3∆1 leu2∆0 lys2∆0 ura3∆0	3	Tetrad dissection of heterozygous diploid YKO collection strain YSC6Y274-201924139
Y2592	MATa	swi4∆::kanMX his3∆1 leu2∆0 lys2∆0 ura3∆0	3	Tetrad dissection of heterozygous diploid YKO collection strain YSC6Y274-201928564
Y2600	MATa	swi5∆::kanMX his3∆1 leu2∆0 lys2∆0 ura3∆0	3	Tetrad dissection of heterozygous diploid YKO collection strain YSC6Y274-201926669
Y972	MATa	swi6∆::kanMX his3∆1 leu2∆0 lys2∆0 ura3∆0	3	haploid YKO collection strain YSC1021-547791
Y2608	MATa	whi3∆::kanMX his3∆1 leu2∆0 lys2∆0 ura3∆0	3	Tetrad dissection of heterozygous diploid YKO collection strain YSC6Y274-201924864
Y2616	MATa	whi4∆::kanMX his3∆1 leu2∆0 lys2∆0 ura3∆0	3	Tetrad dissection of heterozygous diploid YKO collection strain YSC6Y274-201926507
Y973	MATa	whi5∆::kanMX his3∆1 leu2∆0 lys2∆0 ura3∆0	3	haploid YKO collection strain YSC1021-546890
Y2622	MATa	ydj1∆::kanMX his3∆1 leu2∆0 lys2∆0 ura3∆0	3	Tetrad dissection of heterozygous diploid YKO collection strain YSC6Y274-201925593
Y2630	MATa	yhp1∆::kanMX his3∆1 leu2∆0 lys2∆0 ura3∆0	3	Tetrad dissection of heterozygous diploid YKO collection strain YSC6Y274-201926878
Y2635	MATa	yox1∆::kanMX his3∆1 leu2∆0 lys2∆0 ura3∆0	3	Tetrad dissection of heterozygous diploid YKO collection strain YSC6Y274-201929018
Y2641	MATa	bfa1∆::natMX his3∆1 leu2∆0 lys2∆0 ura3∆0	4	Tetrad dissection of marker switched YSC6Y274-201929132
Y2648	MATa	bub1∆::natMX his3∆1 leu2∆0 lys2∆0 ura3∆0	4	Tetrad dissection of marker switched YSC6Y274-201928940
Y2655	MATa	bub2∆::natMX his3∆1 leu2∆0 lys2∆0 ura3∆0	4	Tetrad dissection of marker switched YSC6Y274-201928646
Y2659	MATa	bub3∆::natMX his3∆1 met15∆0 leu2∆0 ura3∆0	4	Tetrad dissection of marker switched YSC6Y274-201924676
Y2666	MATa	cdc55∆::natMX his3∆1 leu2∆0 lys2∆0 ura3∆0	4	Tetrad dissection of marker switched YSC6Y274-201929698
Y2674	MATa	cdh1∆::natMX his3∆1 leu2∆0 lys2∆0 ura3∆0	4	Tetrad dissection of marker switched YSC6Y274-201926956
Y2682	MATa	clb1∆::natMX his3∆1 leu2∆0 lys2∆0 ura3∆0	4	Tetrad dissection of marker switched YSC6Y274-201927320
Y2690	MATa	clb2∆::natMX his3∆1 leu2∆0 lys2∆0 ura3∆0	4	Tetrad dissection of marker switched YSC6Y274-201928080
Y2698	MATa	clb5∆::natMX his3∆1 leu2∆0 lys2∆0 ura3∆0	4	Tetrad dissection of marker switched YSC6Y274-201928081
Y2705	MATa	cln1∆::natMX his3∆1 leu2∆0 lys2∆0 ura3∆0	4	Tetrad dissection of marker switched YSC6Y274-201923738
Y2713	MATa	cln2∆::natMX his3∆1 leu2∆0 lys2∆0 ura3∆0	4	Tetrad dissection of marker switched YSC6Y274-201923952
Y1342	MATa	cln3∆::natMX his3∆1 leu2∆0 lys2∆0 ura3∆0	4	de novo YKO in BY4742 using CLN3.F1 and CLN3.R1 primers and pAG25
Y2721	MATa	fkh1∆::natMX his3∆1 leu2∆0 lys2∆0 ura3∆0	4	Tetrad dissection of marker switched YSC6Y274-201925032
Y2725	MATa	fkh2∆::natMX his3∆1 leu2∆0 lys2∆0 ura3∆0	4	Tetrad dissection of marker switched YSC6Y274-201929486
Y2729	MATa	ibd2∆::natMX his3∆1 met15∆0 leu2∆0 ura3∆0	4	Tetrad dissection of marker switched YSC6Y274-201924895
Y2737	MATa	lte1∆::natMX his3∆1 leu2∆0 lys2∆0 ura3∆0	4	Tetrad dissection of marker switched YSC6Y274-213594596
Y2745	MATa	mad1∆::natMX his3∆1 leu2∆0 lys2∆0 ura3∆0	4	Tetrad dissection of marker switched YSC6Y274-201927045
Y2752	MATa	mad2∆::natMX his3∆1 leu2∆0 lys2∆0 ura3∆0	4	Tetrad dissection of marker switched YSC6Y274-201924281
Y2760	MATa	mad3∆::natMX his3∆1 leu2∆0 lys2∆0 ura3∆0	4	Tetrad dissection of marker switched YSC6Y274-201929061
Y2767	MATa	mbp1∆::natMX his3∆1 leu2∆0 lys2∆0 ura3∆0	4	Tetrad dissection of marker switched YSC6Y274-213597137
Y2772	MATa	nrm1∆::natMX his3∆1 leu2∆0 lys2∆0 ura3∆0	4	Tetrad dissection of marker switched YSC6Y274-201927945
Y2779	MATa	sic1∆::natMX his3∆1 leu2∆0 lys2∆0 ura3∆0	4	Tetrad dissection of marker switched YSC6Y274-201925343
Y2786	MATa	swe1∆::natMX his3∆1 leu2∆0 lys2∆0 ura3∆0	4	Tetrad dissection of marker switched YSC6Y274-201924139
Y2792	MATa	swi4∆::natMX his3∆1 leu2∆0 lys2∆0 ura3∆0	4	Tetrad dissection of marker switched YSC6Y274-201928564
Y2795	MATa	swi5∆::natMX his3∆1 met15∆0 leu2∆0 ura3∆0	4	Tetrad dissection of marker switched YSC6Y274-201926669
Y977	MATa	swi6∆::natMX his3∆1 leu2∆0 lys2∆0 ura3∆0	4	Marker switched YSC1021-547791 using MX.for and MX.rev primers and pAG25
Y2803	MATa	whi3∆::natMX his3∆1 leu2∆0 lys2∆0 ura3∆0	4	Tetrad dissection of marker switched YSC6Y274-201924864
Y978	MATa	whi5∆::natMX his3∆1 leu2∆0 lys2∆0 ura3∆0	4	Marker switched YSC1021-546890 using MX.for and MX.rev primers and pAG25
Y2815	MATa	yhp1∆::natMX his3∆1 met15∆0 leu2∆0 ura3∆0	4	Tetrad dissection of marker switched YSC6Y274-201926878
Y2820	MATa	yox1∆::kanMX his3∆1 leu2∆0 ura3∆0 can1∆::STE2pr-SpHIS3 lyp1∆::STE3pr-LEU2	5	Mixed segregants from SGA between BY4741 and Y2054
Y2822	MATa	ydj1∆::kanMX his3∆1 leu2∆0 ura3∆0 can1∆::STE2pr-SpHIS3 lyp1∆::STE3pr-LEU2	5	Mixed segregants from SGA between BY4741 and Y2052
Y2823	MATa	whi5∆::kanMX his3∆1 leu2∆0 ura3∆0 can1∆::STE2pr-SpHIS3 lyp1∆::STE3pr-LEU2	5	Mixed segregants from SGA between BY4741 and 2099
Y1879	MATa	whi5∆::kanMX his3∆1 leu2∆0 ura3∆0 can1∆::STE2pr-SpHIS3 lyp1∆::STE3pr-LEU2	5	segregant from Y967 crossed to Y8205
Y2825	MATa	whi3∆::kanMX his3∆1 leu2∆0 ura3∆0 can1∆::STE2pr-SpHIS3 lyp1∆::STE3pr-LEU2	5	Mixed segregants from SGA between BY4741 and Y2051
Y2826	MATa	swi6∆::kanMX his3∆1 leu2∆0 ura3∆0 can1∆::STE2pr-SpHIS3 lyp1∆::STE3pr-LEU2	5	Mixed segregants from SGA between BY4741 and Y2050
Y1875	MATa	swi6∆::kanMX his3∆1 leu2∆0 ura3∆0 can1∆::STE2pr-SpHIS3 lyp1∆::STE3pr-LEU2	5	segregant from Y966 crossed to Y8205
Y2828	MATa	swi5∆::kanMX his3∆1 leu2∆0 ura3∆0 can1∆::STE2pr-SpHIS3 lyp1∆::STE3pr-LEU2	5	Mixed segregants from SGA between BY4741 and Y2049
Y2829	MATa	swi4∆::kanMX his3∆1 leu2∆0 ura3∆0 can1∆::STE2pr-SpHIS3 lyp1∆::STE3pr-LEU2	5	Mixed segregants from SGA between BY4741 and Y2048
Y2830	MATa	swe1∆::kanMX his3∆1 leu2∆0 ura3∆0 can1∆::STE2pr-SpHIS3 lyp1∆::STE3pr-LEU2	5	Mixed segregants from SGA between BY4741 and Y2047
Y2831	MATa	ssa1∆::kanMX his3∆1 leu2∆0 ura3∆0 can1∆::STE2pr-SpHIS3 lyp1∆::STE3pr-LEU2	5	Mixed segregants from SGA between BY4741 and Y2046
Y2833	MATa	nrm1∆::kanMX his3∆1 leu2∆0 ura3∆0 can1∆::STE2pr-SpHIS3 lyp1∆::STE3pr-LEU2	5	Mixed segregants from SGA between BY4741 and Y1993
Y2835	MATa	mbp1∆::kanMX his3∆1 leu2∆0 ura3∆0 can1∆::STE2pr-SpHIS3 lyp1∆::STE3pr-LEU2	5	Mixed segregants from SGA between BY4741 and Y1992
Y2836	MATa	mad2∆::kanMX his3∆1 leu2∆0 ura3∆0 can1∆::STE2pr-SpHIS3 lyp1∆::STE3pr-LEU2	5	Mixed segregants from SGA between BY4741 and Y1991
Y2837	MATa	lte1∆::kanMX his3∆1 leu2∆0 ura3∆0 can1∆::STE2pr-SpHIS3 lyp1∆::STE3pr-LEU2	5	Mixed segregants from SGA between BY4741 and Y2001
Y2838	MATa	fkh2∆::kanMX his3∆1 leu2∆0 lys2∆0 ura3∆0 can1∆::ste2pr-sphis5 lyp1∆::STE3pr-LEU2	5	Mixed segregants from SGA between BY4741 and Y1988
Y2839	MATa	cln3∆::kanMX his3∆1 leu2∆0 ura3∆0 can1∆::STE2pr-SpHIS3 lyp1∆::STE3pr-LEU2	5	Mixed segregants from SGA between BY4741 and Y1990
Y1869	MATa	cln3∆::kanMX his3∆1 leu2∆0 ura3∆0 can1∆::STE2pr-SpHIS3 lyp1∆::STE3pr-LEU2	5	segregant from Y1320 crossed to Y8205
Y2841	MATa	cln2∆::kanMX his3∆1 leu2∆0 ura3∆0 can1∆::STE2pr-SpHIS3 lyp1∆::STE3pr-LEU2	5	Mixed segregants from SGA between BY4741 and Y2045
Y1867	MATa	cln2∆::kanMX his3∆1 leu2∆0 ura3∆0 can1∆::STE2pr-SpHIS3 lyp1∆::STE3pr-LEU2	5	segregant from Y963 crossed to Y8205
Y2843	MATa	cln1∆::kanMX his3∆1 leu2∆0 lys2∆0 ura3∆0 can1∆::ste2pr-sphis5 lyp1∆::STE3pr-LEU2	5	Mixed segregants from SGA between BY4741 and Y1981
Y2844	MATa	clb6∆::kanMX his3∆1 leu2∆0 lys2∆0 ura3∆0 can1∆::ste2pr-sphis5 lyp1∆::STE3pr-LEU2	5	Mixed segregants from SGA between BY4741 and Y1987
Y2845	MATa	clb5∆::kanMX his3∆1 leu2∆0 lys2∆0 ura3∆0 can1∆::ste2pr-sphis5 lyp1∆::STE3pr-LEU2	5	Mixed segregants from SGA between BY4741 and Y1983
Y2846	MATa	clb2∆::kanMX his3∆1 leu2∆0 ura3∆0 can1∆::STE2pr-SpHIS3 lyp1∆::STE3pr-LEU2	5	Mixed segregants from SGA between BY4741 and Y1968
Y2848	MATa	cdh1∆::kanMX his3∆1 leu2∆0 ura3∆0 can1∆::STE2pr-SpHIS3 lyp1∆::STE3pr-LEU2	5	Mixed segregants from SGA between BY4741 and Y1946
Y2849	MATa	cdc55∆::kanMX his3∆1 leu2∆0 ura3∆0 can1∆::STE2pr-SpHIS3 lyp1∆::STE3pr-LEU2	5	Mixed segregants from SGA between BY4741 and Y1970
Y2851	MATa	bfa1∆::kanMX his3∆1 leu2∆0 ura3∆0 can1∆::STE2pr-SpHIS3 lyp1∆::STE3pr-LEU2	5	Mixed segregants from SGA between BY4741 and Y1940
Y2852	MATa	bck2∆::kanMX his3∆1 leu2∆0 ura3∆0 can1∆::STE2pr-SpHIS3 lyp1∆::STE3pr-LEU2	5	Mixed segregants from SGA between BY4741 and Y1937
Y1859	MATa	bck2∆::kanMX his3∆1 leu2∆0 ura3∆0 can1∆::STE2pr-SpHIS3 lyp1∆::STE3pr-LEU2	5	segregant from Y962 crossed to Y8205
Y2854	MATa	yox1∆::natMX his3∆1 leu2∆0 ura3∆0 can1∆::STE2pr-SpHIS3 lyp1∆::STE3pr-LEU2	6	Mixed segregants from SGA between BY4741 and Y2065
Y2855	MATa	yhp1∆::natMX his3∆1 leu2∆0 ura3∆0 can1∆::STE2pr-SpHIS3 lyp1∆::STE3pr-LEU2	6	Mixed segregants from SGA between BY4741 and Y2064
Y2856	MATa	whi5∆::natMX his3∆1 leu2∆0 ura3∆0 can1∆::STE2pr-SpHIS3 lyp1∆::STE3pr-LEU2	6	Mixed segregants from SGA between BY4741 and Y2063
Y1881	MATa	whi5∆::natMX his3∆1 leu2∆0 ura3∆0 can1∆::STE2pr-SpHIS3 lyp1∆::STE3pr-LEU2	6	segregant from Y1107 crossed to Y8205
Y2858	MATa	whi3∆::natMX his3∆1 leu2∆0 ura3∆0 can1∆::STE2pr-SpHIS3 lyp1∆::STE3pr-LEU2	6	Mixed segregants from SGA between BY4741 and Y2062
Y2860	MATa	swi6∆::natMX his3∆1 leu2∆0 ura3∆0 can1∆::STE2pr-SpHIS3 lyp1∆::STE3pr-LEU2	6	Mixed segregants from SGA between BY4741 and Y2061
Y2861	MATa	swi5∆::natMX his3∆1 leu2∆0 ura3∆0 can1∆::STE2pr-SpHIS3 lyp1∆::STE3pr-LEU2	6	Mixed segregants from SGA between BY4741 and Y2060
Y2862	MATa	swi4∆::natMX his3∆1 leu2∆0 ura3∆0 can1∆::STE2pr-SpHIS3 lyp1∆::STE3pr-LEU2	6	Mixed segregants from SGA between BY4741 and Y2059
Y1873	MATa	swi4∆::natMX his3∆1 leu2∆0 ura3∆0 can1∆::STE2pr-SpHIS3 lyp1∆::STE3pr-LEU2	6	segregant from Y1383 crossed to Y8205
Y2864	MATa	swe1∆::natMX his3∆1 leu2∆0 ura3∆0 can1∆::STE2pr-SpHIS3 lyp1∆::STE3pr-LEU2	6	Mixed segregants from SGA between BY4741 and Y2058
Y2865	MATa	nrm1∆::natMX his3∆1 leu2∆0 ura3∆0 can1∆::STE2pr-SpHIS3 lyp1∆::STE3pr-LEU2	6	Mixed segregants from SGA between BY4741 and Y1999
Y2866	MATa	mbp1∆::natMX his3∆1 leu2∆0 ura3∆0 can1∆::STE2pr-SpHIS3 lyp1∆::STE3pr-LEU2	6	Mixed segregants from SGA between BY4741 and Y2002
Y2867	MATa	mbp1∆::natMX his3∆1 leu2∆0 ura3∆0 can1∆::STE2pr-SpHIS3 lyp1∆::STE3pr-LEU2	6	segregant from Y1062 crossed to Y8205
Y2868	MATa	mad2∆::natMX his3∆1 leu2∆0 ura3∆0 can1∆::STE2pr-SpHIS3 lyp1∆::STE3pr-LEU2	6	Mixed segregants from SGA between BY4741 and Y1997
Y2869	MATa	lte1∆::natMX his3∆1 leu2∆0 ura3∆0 can1∆::STE2pr-SpHIS3 lyp1∆::STE3pr-LEU2	6	Mixed segregants from SGA between BY4741 and Y1996
Y2871	MATa	cln3∆::natMX his3∆1 leu2∆0 ura3∆0 can1∆::STE2pr-SpHIS3 lyp1∆::STE3pr-LEU2	6	Mixed segregants from SGA between BY4741 and Y2057
Y2872	MATa	cln2∆::natMX his3∆1 leu2∆0 ura3∆0 can1∆::STE2pr-SpHIS3 lyp1∆::STE3pr-LEU2	6	Mixed segregants from SGA between BY4741 and Y2056
Y2873	MATa	cln1∆::natMX his3∆1 leu2∆0 ura3∆0 can1∆::STE2pr-SpHIS3 lyp1∆::STE3pr-LEU2	6	Mixed segregants from SGA between BY4741 and Y2055
Y2875	MATa	clb5∆::natMX his3∆1 leu2∆0 lys2∆0 ura3∆0 can1∆::ste2pr-sphis5 lyp1∆::STE3pr-LEU2	6	Mixed segregants from SGA between BY4741 and Y1977
Y2876	MATa	clb1∆::natMX his3∆1 leu2∆0 ura3∆0 can1∆::STE2pr-SpHIS3 lyp1∆::STE3pr-LEU2	6	Mixed segregants from SGA between BY4741 and Y1949
Y2878	MATa	cdh1∆::natMX his3∆1 leu2∆0 ura3∆0 can1∆::STE2pr-SpHIS3 lyp1∆::STE3pr-LEU2	6	Mixed segregants from SGA between BY4741 and Y1947
Y2879	MATa	cdc55∆::natMX his3∆1 leu2∆0 ura3∆0 can1∆::STE2pr-SpHIS3 lyp1∆::STE3pr-LEU2	6	Mixed segregants from SGA between BY4741 and Y1953
Y2881	MATa	bfa1∆::natMX his3∆1 leu2∆0 ura3∆0 can1∆::STE2pr-SpHIS3 lyp1∆::STE3pr-LEU2	6	Mixed segregants from SGA between BY4741 and Y1941
Y2882	MATa	bck2∆::natMX his3∆1 leu2∆0 ura3∆0 can1∆::STE2pr-SpHIS3 lyp1∆::STE3pr-LEU2	6	Mixed segregants from SGA between BY4741 and Y1939
Y1937	MATa	bck2∆::kanMX his3∆1 leu2∆0 ura3∆0 can1∆::STE2pr-SpHIS3 lyp1∆::STE3pr-LEU2	7	de novo YKO in Y8205
Y1940	MATa	bfa1∆::kanMX his3∆1 leu2∆0 ura3∆0 can1∆::STE2pr-SpHIS3 lyp1∆::STE3pr-LEU2	7	de novo YKO in Y8205
Y2344	MATa	bub1∆::kanMX his3∆1 leu2∆0 ura3∆0 can1∆::STE2pr-SpHIS3 lyp1∆::STE3pr-LEU2	7	de novo YKO in Y8205
Y1943	MATa	bub2∆::kanMX his3∆1 leu2∆0 ura3∆0 can1∆::STE2pr-SpHIS3 lyp1∆::STE3pr-LEU2	7	de novo YKO in Y8205
Y2345	MATa	bub3∆::kanMX his3∆1 leu2∆0 ura3∆0 can1∆::STE2pr-SpHIS3 lyp1∆::STE3pr-LEU2	7	de novo YKO in Y8205
Y1970	MATa	cdc55∆::kanMX his3∆1 leu2∆0 ura3∆0 can1∆::STE2pr-SpHIS3 lyp1∆::STE3pr-LEU2	7	de novo YKO in Y8205
Y1946	MATa	cdh1∆::kanMX his3∆1 leu2∆0 ura3∆0 can1∆::STE2pr-SpHIS3 lyp1∆::STE3pr-LEU2	7	de novo YKO in Y8205
Y1950	MATa	clb1∆::kanMX his3∆1 leu2∆0 ura3∆0 can1∆::STE2pr-SpHIS3 lyp1∆::STE3pr-LEU2	7	de novo YKO in Y8205
Y1968	MATa	clb2∆::kanMX his3∆1 leu2∆0 ura3∆0 can1∆::STE2pr-SpHIS3 lyp1∆::STE3pr-LEU2	7	de novo YKO in Y8205
Y1983	MATa	clb5∆::kanMX his3∆1 leu2∆0 lys2∆0 ura3∆0 can1∆::ste2pr-sphis5 lyp1∆::STE3pr-LEU2	7	de novo YKO in Y8205
Y1987	MATa	clb6∆::kanMX his3∆1 leu2∆0 lys2∆0 ura3∆0 can1∆::ste2pr-sphis5 lyp1∆::STE3pr-LEU2	7	de novo YKO in Y8205
Y1981	MATa	cln1∆::kanMX his3∆1 leu2∆0 lys2∆0 ura3∆0 can1∆::ste2pr-sphis5 lyp1∆::STE3pr-LEU2	7	de novo YKO in Y8205
Y2045	MATa	cln2∆::kanMX his3∆1 leu2∆0 ura3∆0 can1∆::STE2pr-SpHIS3 lyp1∆::STE3pr-LEU2	7	de novo YKO in Y8205
Y1990	MATa	cln3∆::kanMX his3∆1 leu2∆0 ura3∆0 can1∆::STE2pr-SpHIS3 lyp1∆::STE3pr-LEU2	7	de novo YKO in Y8205
Y2354	MATa	fkh1∆::kanMX his3∆1 leu2∆0 ura3∆0 can1∆::STE2pr-SpHIS3 lyp1∆::STE3pr-LEU2	7	de novo YKO in Y8205
Y1988	MATa	fkh2∆::kanMX his3∆1 leu2∆0 lys2∆0 ura3∆0 can1∆::ste2pr-sphis5 lyp1∆::STE3pr-LEU2	7	de novo YKO in Y8205
Y2347	MATa	ibd2∆::kanMX his3∆1 leu2∆0 ura3∆0 can1∆::STE2pr-SpHIS3 lyp1∆::STE3pr-LEU2	7	de novo YKO in Y8205
Y2001	MATa	lte1∆::kanMX his3∆1 leu2∆0 ura3∆0 can1∆::STE2pr-SpHIS3 lyp1∆::STE3pr-LEU2	7	de novo YKO in Y8205
Y2348	MATa	mad1∆::kanMX his3∆1 leu2∆0 ura3∆0 can1∆::STE2pr-SpHIS3 lyp1∆::STE3pr-LEU2	7	de novo YKO in Y8205
Y1991	MATa	mad2∆::kanMX his3∆1 leu2∆0 ura3∆0 can1∆::STE2pr-SpHIS3 lyp1∆::STE3pr-LEU2	7	de novo YKO in Y8205
Y2349	MATa	mad3∆::kanMX his3∆1 leu2∆0 ura3∆0 can1∆::STE2pr-SpHIS3 lyp1∆::STE3pr-LEU2	7	de novo YKO in Y8205
Y1992	MATa	mbp1∆::kanMX his3∆1 leu2∆0 ura3∆0 can1∆::STE2pr-SpHIS3 lyp1∆::STE3pr-LEU2	7	de novo YKO in Y8205
Y1930	MATa	msn5∆::kanMX his3∆1 leu2∆0 ura3∆0 can1∆::STE2pr-SpHIS3 lyp1∆::STE3pr-LEU2	7	de novo YKO in Y8205
Y1993	MATa	nrm1∆::kanMX his3∆1 leu2∆0 ura3∆0 can1∆::STE2pr-SpHIS3 lyp1∆::STE3pr-LEU2	7	de novo YKO in Y8205
Y1994	MATa	sic1∆::kanMX his3∆1 leu2∆0 ura3∆0 can1∆::STE2pr-SpHIS3 lyp1∆::STE3pr-LEU2	7	de novo YKO in Y8205
Y2046	MATa	ssa1∆::kanMX his3∆1 leu2∆0 ura3∆0 can1∆::STE2pr-SpHIS3 lyp1∆::STE3pr-LEU2	7	de novo YKO in Y8205
Y2047	MATa	swe1∆::kanMX his3∆1 leu2∆0 ura3∆0 can1∆::STE2pr-SpHIS3 lyp1∆::STE3pr-LEU2	7	de novo YKO in Y8205
Y2048	MATa	swi4∆::kanMX his3∆1 leu2∆0 ura3∆0 can1∆::STE2pr-SpHIS3 lyp1∆::STE3pr-LEU2	7	de novo YKO in Y8205
Y2049	MATa	swi5∆::kanMX his3∆1 leu2∆0 ura3∆0 can1∆::STE2pr-SpHIS3 lyp1∆::STE3pr-LEU2	7	de novo YKO in Y8205
Y2050	MATa	swi6∆::kanMX his3∆1 leu2∆0 ura3∆0 can1∆::STE2pr-SpHIS3 lyp1∆::STE3pr-LEU2	7	de novo YKO in Y8205
Y2051	MATa	whi3∆::kanMX his3∆1 leu2∆0 ura3∆0 can1∆::STE2pr-SpHIS3 lyp1∆::STE3pr-LEU2	7	de novo YKO in Y8205
Y2350	MATa	whi4∆::kanMX his3∆1 leu2∆0 ura3∆0 can1∆::STE2pr-SpHIS3 lyp1∆::STE3pr-LEU2	7	de novo YKO in Y8205
Y2099	MATa	whi5∆::kanMX his3∆1 leu2∆0 ura3∆0 can1∆::STE2pr-SpHIS3 lyp1∆::STE3pr-LEU2	7	de novo YKO in Y8205
Y2052	MATa	ydj1∆::kanMX his3∆1 leu2∆0 ura3∆0 can1∆::STE2pr-SpHIS3 lyp1∆::STE3pr-LEU2	7	de novo YKO in Y8205
Y2053	MATa	yhp1∆::kanMX his3∆1 leu2∆0 ura3∆0 can1∆::STE2pr-SpHIS3 lyp1∆::STE3pr-LEU2	7	de novo YKO in Y8205
Y2054	MATa	yox1∆::kanMX his3∆1 leu2∆0 ura3∆0 can1∆::STE2pr-SpHIS3 lyp1∆::STE3pr-LEU2	7	de novo YKO in Y8205
Y1939	MATa	bck2∆::natMX his3∆1 leu2∆0 ura3∆0 can1∆::STE2pr-SpHIS3 lyp1∆::STE3pr-LEU2	8	de novo YKO in Y8205
Y1941	MATa	bfa1∆::natMX his3∆1 leu2∆0 ura3∆0 can1∆::STE2pr-SpHIS3 lyp1∆::STE3pr-LEU2	8	de novo YKO in Y8205
Y2351	MATa	bub1∆::natMX his3∆1 leu2∆0 ura3∆0 can1∆::STE2pr-SpHIS3 lyp1∆::STE3pr-LEU2	8	de novo YKO in Y8205
Y1944	MATa	bub2∆::natMX his3∆1 leu2∆0 ura3∆0 can1∆::STE2pr-SpHIS3 lyp1∆::STE3pr-LEU2	8	de novo YKO in Y8205
Y2352	MATa	bub3∆::natMX his3∆1 leu2∆0 ura3∆0 can1∆::STE2pr-SpHIS3 lyp1∆::STE3pr-LEU2	8	de novo YKO in Y8205
Y1953	MATa	cdc55∆::natMX his3∆1 leu2∆0 ura3∆0 can1∆::STE2pr-SpHIS3 lyp1∆::STE3pr-LEU2	8	de novo YKO in Y8205
Y1947	MATa	cdh1∆::natMX his3∆1 leu2∆0 ura3∆0 can1∆::STE2pr-SpHIS3 lyp1∆::STE3pr-LEU2	8	de novo YKO in Y8205
Y1949	MATa	clb1∆::natMX his3∆1 leu2∆0 ura3∆0 can1∆::STE2pr-SpHIS3 lyp1∆::STE3pr-LEU2	8	de novo YKO in Y8205
Y2353	MATa	clb2∆::natMX his3∆1 leu2∆0 ura3∆0 can1∆::STE2pr-SpHIS3 lyp1∆::STE3pr-LEU2	8	de novo YKO in Y8205
Y1977	MATa	clb5∆::natMX his3∆1 leu2∆0 lys2∆0 ura3∆0 can1∆::ste2pr-sphis5 lyp1∆::STE3pr-LEU2	8	de novo YKO in Y8205
Y1985	MATa	clb6∆::natMX his3∆1 leu2∆0 lys2∆0 ura3∆0 can1∆::ste2pr-sphis5 lyp1∆::STE3pr-LEU2	8	de novo YKO in Y8205
Y2055	MATa	cln1∆::natMX his3∆1 leu2∆0 ura3∆0 can1∆::STE2pr-SpHIS3 lyp1∆::STE3pr-LEU2	8	de novo YKO in Y8205
Y2056	MATa	cln2∆::natMX his3∆1 leu2∆0 ura3∆0 can1∆::STE2pr-SpHIS3 lyp1∆::STE3pr-LEU2	8	de novo YKO in Y8205
Y2057	MATa	cln3∆::natMX his3∆1 leu2∆0 ura3∆0 can1∆::STE2pr-SpHIS3 lyp1∆::STE3pr-LEU2	8	de novo YKO in Y8205
Y2354	MATa	fkh1∆::natMX his3∆1 leu2∆0 ura3∆0 can1∆::STE2pr-SpHIS3 lyp1∆::STE3pr-LEU2	8	de novo YKO in Y8205
Y1984	MATa	fkh2∆::natMX his3∆1 leu2∆0 lys2∆0 ura3∆0 can1∆::ste2pr-sphis5 lyp1∆::STE3pr-LEU2	8	de novo YKO in Y8205
Y2355	MATa	ibd2∆::natMX his3∆1 leu2∆0 ura3∆0 can1∆::STE2pr-SpHIS3 lyp1∆::STE3pr-LEU2	8	de novo YKO in Y8205
Y1996	MATa	lte1∆::natMX his3∆1 leu2∆0 ura3∆0 can1∆::STE2pr-SpHIS3 lyp1∆::STE3pr-LEU2	8	de novo YKO in Y8205
Y2356	MATa	mad1∆::natMX his3∆1 leu2∆0 ura3∆0 can1∆::STE2pr-SpHIS3 lyp1∆::STE3pr-LEU2	8	de novo YKO in Y8205
Y1997	MATa	mad2∆::natMX his3∆1 leu2∆0 ura3∆0 can1∆::STE2pr-SpHIS3 lyp1∆::STE3pr-LEU2	8	de novo YKO in Y8205
Y2357	MATa	mad3∆::natMX his3∆1 leu2∆0 ura3∆0 can1∆::STE2pr-SpHIS3 lyp1∆::STE3pr-LEU2	8	de novo YKO in Y8205
Y2002	MATa	mbp1∆::natMX his3∆1 leu2∆0 ura3∆0 can1∆::STE2pr-SpHIS3 lyp1∆::STE3pr-LEU2	8	de novo YKO in Y8205
Y2358	MATa	msn5∆::natMX his3∆1 leu2∆0 ura3∆0 can1∆::STE2pr-SpHIS3 lyp1∆::STE3pr-LEU2	8	de novo YKO in Y8205
Y1999	MATa	nrm1∆::natMX his3∆1 leu2∆0 ura3∆0 can1∆::STE2pr-SpHIS3 lyp1∆::STE3pr-LEU2	8	de novo YKO in Y8205
Y1998	MATa	sic1∆::natMX his3∆1 leu2∆0 ura3∆0 can1∆::STE2pr-SpHIS3 lyp1∆::STE3pr-LEU2	8	de novo YKO in Y8205
Y2058	MATa	swe1∆::natMX his3∆1 leu2∆0 ura3∆0 can1∆::STE2pr-SpHIS3 lyp1∆::STE3pr-LEU2	8	de novo YKO in Y8205
Y2059	MATa	swi4∆::natMX his3∆1 leu2∆0 ura3∆0 can1∆::STE2pr-SpHIS3 lyp1∆::STE3pr-LEU2	8	de novo YKO in Y8205
Y2060	MATa	swi5∆::natMX his3∆1 leu2∆0 ura3∆0 can1∆::STE2pr-SpHIS3 lyp1∆::STE3pr-LEU2	8	de novo YKO in Y8205
Y2061	MATa	swi6∆::natMX his3∆1 leu2∆0 ura3∆0 can1∆::STE2pr-SpHIS3 lyp1∆::STE3pr-LEU2	8	de novo YKO in Y8205
Y2062	MATa	whi3∆::natMX his3∆1 leu2∆0 ura3∆0 can1∆::STE2pr-SpHIS3 lyp1∆::STE3pr-LEU2	8	de novo YKO in Y8205
Y2359	MATa	whi4∆::natMX his3∆1 leu2∆0 ura3∆0 can1∆::STE2pr-SpHIS3 lyp1∆::STE3pr-LEU2	8	de novo YKO in Y8205
Y2063	MATa	whi5∆::natMX his3∆1 leu2∆0 ura3∆0 can1∆::STE2pr-SpHIS3 lyp1∆::STE3pr-LEU2	8	de novo YKO in Y8205
Y2064	MATa	yhp1∆::natMX his3∆1 leu2∆0 ura3∆0 can1∆::STE2pr-SpHIS3 lyp1∆::STE3pr-LEU2	8	de novo YKO in Y8205
Y2065	MATa	yox1∆::natMX his3∆1 leu2∆0 ura3∆0 can1∆::STE2pr-SpHIS3 lyp1∆::STE3pr-LEU2	8	de novo YKO in Y8205
Y963	MATa	cln2∆::kanMX his3∆1 leu2∆0 met15∆0 ura3∆0		YSC1021-551924
Y1107	MATa	whi5∆::nat1 his3∆1 leu2∆0 met15∆0 ura3∆0		segregant from marker switched YSC1021-546890 crossed to BY4741
Y1975 (Y8205)	MATa	his3∆1 leu2∆0 ura3∆0 can1∆::STE2pr-SpHIS3 lyp1∆::STE3pr-LEU2		8
Y1383	MATa	swi4∆::natMX his3∆1 leu2∆0 met15∆0 ura3∆0		segregant from marker switched YSC1021-550836 crossed to BY4741
Y1062	MATa	mbp1∆::natMX his3∆1 leu2∆0 met15∆0 ura3∆0		segregant from marker switched YSC1021-550669 crossed to BY4741
Y955 (Y2081)	MATa	sst2∆ ste3-tail∆	a-halo	21
Y991 (Y2082)	MATa	bar1∆	a-halo	21
BY4741	MATa	his3∆1 leu2∆0 met15∆0 ura3∆0		YSC1048
BY4742	MATa	his3∆1 leu2∆0 lys2∆0 ura3∆0		YSC1049
