# Supplementary material for: Genetic interactions derived from high-throughput phenotyping of 6589 yeast cell cycle mutants
Source: NPJ Syst Biol Appl. 2020 May 6;6:11. doi: 10.1038/s41540-020-0134-z (PMC7203125; doi:10.1038/s41540-020-0134-z)
Supplement: Supplementary file 2 — Dataset 2 [file 41540_2020_134_MOESM2_ESM.csv]

Primer	Sequence
BCK2(-600)test.for	GGACGTGTGGGTTTCTTTGT
BCK2(467)test.rev	TGAATCCATTTGAAGCACCA
BFA1(-161)test.for	GAAGGGATTTTATGGCATCTCGCG
BFA1(666)test.rev	CGCCAAAATTGTGTCCTGCGTATCG
BUB1(-658)test.for	CTAGAGACATCGACGCTGTACG
BUB1(429)test.rev	CGAAAGCTTTGTTCCGATTCCC
BUB2(-127)test.for	AGGGAACCGTTTACGTACGCC
BUB2(525)test.rev	CTGGGCGCCGTTTAGGTTC
BUB3(-623)test.for	ACACCCATTGGCGAATCCTC
BUB3(647)test.rev	CCGTCAATGCTGCTACATGC
CDC55(-138)test.for	CGATTACCCCCACTCCACCAAC
CDC55(717)test.rev	CAGCGCTTGTGATCACTTCGG
CDH1(-620)test.for	TGAAGTCACCGGAAGGAGAG
CDH1(575)test.rev	GCCCCTAACTGAGTTGCTTG
CLB1(-453)test.for	CTGCAAGTTAGGTGCGGAACG
CLB1(562)test.rev	AGGTCATCCCATTCGTACTCCTCC
CLB2(-579)test.for	CAGCTAGCATCTCATAGCATGGGC
CLB2(435)test.rev	CTCAGTGCTTGATCCAACGCC
CLB5(-227)test.for	CGCGAAGGGAACTTCATTTGCG
CLB5(605)test.rev	GCACCTCTACCAGCCAATCCAC
CLB6(-361)test.for	CGACCAACGCGTATTCTTCGCG
CLB6(604)test.rev	GGCAATGAACAGGCAAGTGATGC
CLN1(-400)test.for	AATGGAGTAAAGGCAGCGTG
CLN1(461)test.rev	AGAAAGGCGTGGAATACGAG
CLN2(-420)test.for	AACTGAAACAACTGTTGGCCC
CLN2(456)test.rev	GTATACGTGCCCTTGGGTTG
CLN3(-500)test.for	TATTTGGCCTTGGGTTTTTG
CLN3(471)test.rev	ATTTGGACGAAATCCAAAGC
FKH1(-568)test.for	CTTGTTGCGCTTGTTCTGGC
FKH1(561)test.rev	GGGCATGAGGTGATTCAGGC
FKH2(-128)test.for	GCCAATCTTCCCGATTCCCTCGC
FKH2(631)test.rev	GGTTGTTGTTGCCTTCCAATCCG
IBD2(-522)test.for	GCCCGTAAGCATATGAATGCC
IBD2(665)test.rev	CGAGCTGCGTCAACGGTATC
LTE1(-256)test.for	CCTTACTCATCTTTGCGATCCGATGC
LTE1(717)test.rev	TGAAGACTGTAGCTTCTCCGGCAG
MAD1(-428)test.for	GCCGTTCCATTTGGTCATGG
MAD1(562)test.rev	GTAGCGAATGAGAGCTCTCTGC
MAD2(-229)test.for	GCACATACCATTGCTGACCTACTGC
MAD2(582)test.rev	ATAGCTGACCTGCGCACCAAC
MAD3(-521)test.for	ATGTGTGCCAGTTCGTGTGG
MAD3(486)test.rev	CGCTAACTCGGAACCAATTCC
MBP1(-620)test.for	CTTTTCGAGGGCAGACATTC
MBP1(429)test.rev	TTTCCTCGGCTTTCTTGTTG
MSN5(-620)test.for	GCAGACAAACCCTACGGAAG
MSN5(564)test.rev	GGGTTGAATAACCGTCATCCT
NRM1(-244)test.for	CGTCGACGCGCCTTTTTAGGC
NRM1(574)test.rev	CGCTGACACCGCGGAAAGAT
SIC1(-459)test.for	CTCCAGTGAGACCAGAGTTGCAGAG
SIC1(517)test.rev	GTTATCACCTTGTCGCTGGGCG
SSA1(-245)test.for	CGGCGGCAAAAGGGAGAGAAAG
SSA1(607)test.rev	CGAAAGTACCACCACCCAAGTCG
SWE1(-324)test.for	CTCCGGGTGATAACGACGCG
SWE1(625)test.rev	GGTCTCTTCCCTCCACTAAGGGTG
SWI4(-530)test.for	GATTTTGTTACCCGCGTTTG
SWI4(423)test.rev	TTGGTGGAGGGTTATTTGGA
SWI5(-459)Test.for	AGTGGTACACTCCGCTCACACC
SWI5(534)Test.rev	GCAACAACAAGAGTTGCGCGAG
SWI6(-420)test.for	AAGTTCTGTCGCTAGTGCGG
SWI6(551)test.rev	ATCATCGTTAGGCTTGCCTC
WHI3(-299)test.for	ACGCACAGTTGTTTATTCCGTCCAC
WHI3(381)test.rev	ACCTTCAGCAAGAGCGAAGATTGC
WHI4(-340)test.for	GACCCATCTGGTGGCAACAC
WHI4(887)test.rev	GGAACTGGTGTGGTGGTTACG
WHI5(-550)test.for	CTAATCGCGACGCTATGTCA
WHI5(605).rev	AGTGTCTTGTCCGTCCATCC
YDJ1(-321)test.for	AGGCAATAGAGCATCGGCAGG
YDJ1(791)test.rev	GGGGCTTGGTCAGCTTCACC
YHP1(-269)test.for	TTCCGTGCAGGGATACGTCGG
YHP1(603)test.rev	AGCCTTATTGGGCGTGGGAC
YOX1(-228)test.for	CGAACAATCTGTATGCTGTTTCGGGC
YOX1(+617)test.rev	CGTTTCTCCTTCGATGGAGCAGGAC
