# Supplementary material for: Genetic interactions derived from high-throughput phenotyping of 6589 yeast cell cycle mutants
Source: NPJ Syst Biol Appl. 2020 May 6;6:11. doi: 10.1038/s41540-020-0134-z (PMC7203125; doi:10.1038/s41540-020-0134-z)
Supplement: Supplementary file 3 — Dataset 3 [file 41540_2020_134_MOESM3_ESM.csv]

Cross	MATa kan x MATalpha SGA nat		MATa nat x MATalpha SGA kan		MATa SGA kan x MATalpha nat		MATa SGA nat x MATalpha kan
Progeny mating type	MATa	MATalpha	MATa	MATalpha	MATa	MATalpha	MATa	MATalpha
Growing empty positions	0/434	0/434	0/312	0/312	0/367	0/367	0/288	0/288
Growing single parent positions	0/70	0/70	0/0	0/0	1/173	2/173	0/42	0/42
Growing monogenic progeny	6/34	12/34	6/26	18/26	8/20	10/20	9/21	8/21
Potential SL progeny	50/1122	37/1122	41/747	46/747	43/653	30/653	45/576	51/576
