# Supplementary material for: Genetic interactions derived from high-throughput phenotyping of 6589 yeast cell cycle mutants
Source: NPJ Syst Biol Appl. 2020 May 6;6:11. doi: 10.1038/s41540-020-0134-z (PMC7203125; doi:10.1038/s41540-020-0134-z)
Supplement: Supplementary file 4 — Dataset 4 [file 41540_2020_134_MOESM4_ESM.csv]

Gene 1	Gene 2	SL	Total
bck2	bfa1	0	14
bck2	bub1	3	10
bck2	bub2	0	12
bck2	bub3	2	12
bck2	cdc55	1	10
bck2	cdh1	5	14
bck2	clb1	2	14
bck2	clb2	0	12
bck2	clb5	0	14
bck2	clb6	0	6
bck2	cln1	0	14
bck2	cln2	0	14
bck2	cln3	6	12
bck2	fkh1	0	12
bck2	fkh2	0	10
bck2	ibd2	0	12
bck2	lte1	0	14
bck2	mad1	0	12
bck2	mad2	0	14
bck2	mad3	0	12
bck2	mbp1	0	16
bck2	msn5	0	4
bck2	nrm1	0	14
bck2	sic1	1	12
bck2	ssa1	0	0
bck2	swe1	0	14
bck2	swi4	2	16
bck2	swi5	0	14
bck2	swi6	3	6
bck2	whi3	2	12
bck2	whi4	0	6
bck2	whi5	0	14
bck2	ydj1	1	2
bck2	yhp1	0	14
bck2	yox1	0	8
bfa1	bub1	1	8
bfa1	bub2	0	14
bfa1	bub3	1	10
bfa1	cdc55	3	10
bfa1	cdh1	2	16
bfa1	clb1	0	14
bfa1	clb2	0	14
bfa1	clb5	0	16
bfa1	clb6	0	10
bfa1	cln1	0	16
bfa1	cln2	0	18
bfa1	cln3	0	16
bfa1	fkh1	0	10
bfa1	fkh2	0	12
bfa1	ibd2	0	12
bfa1	lte1	0	16
bfa1	mad1	0	12
bfa1	mad2	0	16
bfa1	mad3	0	12
bfa1	mbp1	0	18
bfa1	msn5	0	8
bfa1	nrm1	0	14
bfa1	sic1	0	14
bfa1	ssa1	0	2
bfa1	swe1	0	16
bfa1	swi4	2	18
bfa1	swi5	0	16
bfa1	swi6	1	12
bfa1	whi3	0	14
bfa1	whi4	0	8
bfa1	whi5	0	18
bfa1	ydj1	1	4
bfa1	yhp1	0	16
bfa1	yox1	0	10
bub1	bub2	0	8
bub1	bub3	0	4
bub1	cdc55	1	6
bub1	cdh1	3	8
bub1	clb1	0	6
bub1	clb2	1	8
bub1	clb5	6	8
bub1	clb6	0	8
bub1	cln1	0	8
bub1	cln2	0	10
bub1	cln3	1	10
bub1	fkh1	0	4
bub1	fkh2	0	8
bub1	ibd2	0	6
bub1	lte1	0	8
bub1	mad1	0	6
bub1	mad2	0	8
bub1	mad3	1	6
bub1	mbp1	1	8
bub1	msn5	2	8
bub1	nrm1	0	6
bub1	sic1	5	8
bub1	ssa1	0	2
bub1	swe1	2	8
bub1	swi4	3	8
bub1	swi5	0	8
bub1	swi6	6	10
bub1	whi3	0	8
bub1	whi4	0	6
bub1	whi5	0	10
bub1	ydj1	0	2
bub1	yhp1	0	8
bub1	yox1	0	6
bub2	bub3	0	8
bub2	cdc55	4	8
bub2	cdh1	1	14
bub2	clb1	0	12
bub2	clb2	0	12
bub2	clb5	0	14
bub2	clb6	0	8
bub2	cln1	0	14
bub2	cln2	0	16
bub2	cln3	0	14
bub2	fkh1	0	8
bub2	fkh2	0	10
bub2	ibd2	0	10
bub2	lte1	0	14
bub2	mad1	0	10
bub2	mad2	0	14
bub2	mad3	0	10
bub2	mbp1	0	16
bub2	msn5	0	8
bub2	nrm1	0	12
bub2	sic1	0	12
bub2	ssa1	0	2
bub2	swe1	0	14
bub2	swi4	0	16
bub2	swi5	0	14
bub2	swi6	2	10
bub2	whi3	1	12
bub2	whi4	0	6
bub2	whi5	0	16
bub2	ydj1	0	2
bub2	yhp1	0	14
bub2	yox1	0	8
bub3	cdc55	1	6
bub3	cdh1	2	10
bub3	clb1	0	8
bub3	clb2	0	8
bub3	clb5	5	10
bub3	clb6	0	8
bub3	cln1	1	10
bub3	cln2	0	12
bub3	cln3	3	12
bub3	fkh1	0	4
bub3	fkh2	0	8
bub3	ibd2	0	6
bub3	lte1	0	10
bub3	mad1	0	6
bub3	mad2	0	10
bub3	mad3	0	6
bub3	mbp1	0	12
bub3	msn5	1	8
bub3	nrm1	0	8
bub3	sic1	5	8
bub3	ssa1	0	2
bub3	swe1	2	10
bub3	swi4	7	12
bub3	swi5	0	10
bub3	swi6	4	10
bub3	whi3	1	8
bub3	whi4	0	6
bub3	whi5	2	14
bub3	ydj1	0	2
bub3	yhp1	0	10
bub3	yox1	0	8
cdc55	cdh1	6	10
cdc55	clb1	0	8
cdc55	clb2	0	8
cdc55	clb5	7	10
cdc55	clb6	0	6
cdc55	cln1	1	10
cdc55	cln2	1	12
cdc55	cln3	1	10
cdc55	fkh1	0	6
cdc55	fkh2	0	6
cdc55	ibd2	1	6
cdc55	lte1	5	10
cdc55	mad1	0	6
cdc55	mad2	1	10
cdc55	mad3	0	6
cdc55	mbp1	3	12
cdc55	msn5	1	6
cdc55	nrm1	5	8
cdc55	sic1	1	8
cdc55	ssa1	0	0
cdc55	swe1	0	10
cdc55	swi4	4	12
cdc55	swi5	1	10
cdc55	swi6	3	8
cdc55	whi3	4	8
cdc55	whi4	0	4
cdc55	whi5	1	12
cdc55	ydj1	0	2
cdc55	yhp1	1	10
cdc55	yox1	0	6
cdh1	clb1	0	14
cdh1	clb2	1	14
cdh1	clb5	0	16
cdh1	clb6	1	10
cdh1	cln1	1	16
cdh1	cln2	0	18
cdh1	cln3	2	16
cdh1	fkh1	0	10
cdh1	fkh2	1	12
cdh1	ibd2	1	12
cdh1	lte1	2	16
cdh1	mad1	4	12
cdh1	mad2	6	16
cdh1	mad3	2	12
cdh1	mbp1	1	18
cdh1	msn5	0	8
cdh1	nrm1	0	14
cdh1	sic1	4	14
cdh1	ssa1	0	2
cdh1	swe1	1	16
cdh1	swi4	0	18
cdh1	swi5	10	16
cdh1	swi6	7	12
cdh1	whi3	0	14
cdh1	whi4	2	8
cdh1	whi5	4	18
cdh1	ydj1	2	4
cdh1	yhp1	0	16
cdh1	yox1	1	10
clb1	clb2	4	12
clb1	clb5	0	14
clb1	clb6	3	10
clb1	cln1	0	14
clb1	cln2	0	16
clb1	cln3	0	14
clb1	fkh1	0	8
clb1	fkh2	0	10
clb1	ibd2	0	10
clb1	lte1	0	14
clb1	mad1	0	10
clb1	mad2	0	14
clb1	mad3	0	10
clb1	mbp1	0	16
clb1	msn5	0	8
clb1	nrm1	0	12
clb1	sic1	0	12
clb1	ssa1	0	2
clb1	swe1	0	14
clb1	swi4	0	16
clb1	swi5	0	14
clb1	swi6	1	12
clb1	whi3	0	12
clb1	whi4	0	8
clb1	whi5	1	16
clb1	ydj1	0	4
clb1	yhp1	0	14
clb1	yox1	0	10
clb2	clb5	5	14
clb2	clb6	0	8
clb2	cln1	0	14
clb2	cln2	0	16
clb2	cln3	0	14
clb2	fkh1	0	8
clb2	fkh2	0	10
clb2	ibd2	0	10
clb2	lte1	2	14
clb2	mad1	0	10
clb2	mad2	0	14
clb2	mad3	0	10
clb2	mbp1	0	16
clb2	msn5	0	8
clb2	nrm1	0	12
clb2	sic1	0	12
clb2	ssa1	0	2
clb2	swe1	0	14
clb2	swi4	0	16
clb2	swi5	0	14
clb2	swi6	1	10
clb2	whi3	0	12
clb2	whi4	0	6
clb2	whi5	0	16
clb2	ydj1	0	2
clb2	yhp1	0	14
clb2	yox1	0	8
clb5	clb6	0	10
clb5	cln1	0	16
clb5	cln2	0	18
clb5	cln3	0	16
clb5	fkh1	0	10
clb5	fkh2	0	12
clb5	ibd2	0	12
clb5	lte1	0	16
clb5	mad1	0	12
clb5	mad2	0	16
clb5	mad3	0	12
clb5	mbp1	0	18
clb5	msn5	0	8
clb5	nrm1	0	14
clb5	sic1	0	14
clb5	ssa1	0	2
clb5	swe1	0	16
clb5	swi4	10	18
clb5	swi5	0	16
clb5	swi6	4	12
clb5	whi3	0	14
clb5	whi4	0	8
clb5	whi5	1	18
clb5	ydj1	1	4
clb5	yhp1	0	16
clb5	yox1	1	10
clb6	cln1	0	10
clb6	cln2	0	10
clb6	cln3	0	8
clb6	fkh1	0	8
clb6	fkh2	0	6
clb6	ibd2	0	8
clb6	lte1	0	10
clb6	mad1	0	8
clb6	mad2	0	10
clb6	mad3	0	8
clb6	mbp1	0	12
clb6	msn5	0	4
clb6	nrm1	0	10
clb6	sic1	0	8
clb6	ssa1	0	0
clb6	swe1	0	10
clb6	swi4	0	12
clb6	swi5	0	10
clb6	swi6	0	4
clb6	whi3	1	8
clb6	whi4	0	4
clb6	whi5	2	10
clb6	ydj1	0	0
clb6	yhp1	0	10
clb6	yox1	0	6
cln1	cln2	1	18
cln1	cln3	0	16
cln1	fkh1	0	10
cln1	fkh2	0	12
cln1	ibd2	0	12
cln1	lte1	0	16
cln1	mad1	0	12
cln1	mad2	0	16
cln1	mad3	0	12
cln1	mbp1	1	18
cln1	msn5	0	8
cln1	nrm1	0	14
cln1	sic1	0	14
cln1	ssa1	0	2
cln1	swe1	0	16
cln1	swi4	0	18
cln1	swi5	0	16
cln1	swi6	0	12
cln1	whi3	0	14
cln1	whi4	0	8
cln1	whi5	2	18
cln1	ydj1	0	4
cln1	yhp1	0	16
cln1	yox1	0	10
cln2	cln3	3	18
cln2	fkh1	0	12
cln2	fkh2	0	14
cln2	ibd2	0	14
cln2	lte1	0	18
cln2	mad1	0	14
cln2	mad2	0	18
cln2	mad3	0	14
cln2	mbp1	0	20
cln2	msn5	0	8
cln2	nrm1	0	16
cln2	sic1	0	16
cln2	ssa1	0	2
cln2	swe1	0	18
cln2	swi4	0	20
cln2	swi5	0	18
cln2	swi6	1	12
cln2	whi3	2	16
cln2	whi4	0	8
cln2	whi5	1	20
cln2	ydj1	1	4
cln2	yhp1	0	18
cln2	yox1	0	10
cln3	fkh1	1	12
cln3	fkh2	2	12
cln3	ibd2	0	12
cln3	lte1	0	16
cln3	mad1	0	12
cln3	mad2	1	16
cln3	mad3	0	12
cln3	mbp1	0	18
cln3	msn5	0	6
cln3	nrm1	0	14
cln3	sic1	2	14
cln3	ssa1	0	0
cln3	swe1	0	16
cln3	swi4	2	18
cln3	swi5	0	16
cln3	swi6	0	10
cln3	whi3	2	14
cln3	whi4	0	6
cln3	whi5	0	18
cln3	ydj1	2	4
cln3	yhp1	0	16
cln3	yox1	0	8
fkh1	fkh2	0	8
fkh1	ibd2	0	6
fkh1	lte1	0	10
fkh1	mad1	0	6
fkh1	mad2	0	10
fkh1	mad3	0	6
fkh1	mbp1	0	12
fkh1	msn5	0	8
fkh1	nrm1	0	8
fkh1	sic1	0	8
fkh1	ssa1	0	2
fkh1	swe1	0	10
fkh1	swi4	1	12
fkh1	swi5	0	10
fkh1	swi6	1	10
fkh1	whi3	0	8
fkh1	whi4	0	6
fkh1	whi5	1	14
fkh1	ydj1	0	2
fkh1	yhp1	0	10
fkh1	yox1	0	8
fkh2	ibd2	0	8
fkh2	lte1	2	12
fkh2	mad1	0	8
fkh2	mad2	0	12
fkh2	mad3	0	8
fkh2	mbp1	0	14
fkh2	msn5	1	6
fkh2	nrm1	0	10
fkh2	sic1	0	10
fkh2	ssa1	0	0
fkh2	swe1	0	12
fkh2	swi4	1	14
fkh2	swi5	0	12
fkh2	swi6	1	8
fkh2	whi3	1	10
fkh2	whi4	0	4
fkh2	whi5	2	14
fkh2	ydj1	0	2
fkh2	yhp1	0	12
fkh2	yox1	0	6
ibd2	lte1	0	12
ibd2	mad1	0	8
ibd2	mad2	0	12
ibd2	mad3	0	8
ibd2	mbp1	0	14
ibd2	msn5	0	8
ibd2	nrm1	0	10
ibd2	sic1	0	10
ibd2	ssa1	0	2
ibd2	swe1	0	12
ibd2	swi4	0	14
ibd2	swi5	0	12
ibd2	swi6	0	10
ibd2	whi3	3	10
ibd2	whi4	0	6
ibd2	whi5	0	14
ibd2	ydj1	0	2
ibd2	yhp1	0	12
ibd2	yox1	0	8
lte1	mad1	0	12
lte1	mad2	1	16
lte1	mad3	0	12
lte1	mbp1	0	18
lte1	msn5	0	8
lte1	nrm1	1	14
lte1	sic1	3	14
lte1	ssa1	0	2
lte1	swe1	0	16
lte1	swi4	0	18
lte1	swi5	1	16
lte1	swi6	1	12
lte1	whi3	0	14
lte1	whi4	0	8
lte1	whi5	1	18
lte1	ydj1	2	4
lte1	yhp1	0	16
lte1	yox1	0	10
mad1	mad2	0	12
mad1	mad3	0	8
mad1	mbp1	0	14
mad1	msn5	0	8
mad1	nrm1	0	10
mad1	sic1	0	10
mad1	ssa1	0	2
mad1	swe1	0	12
mad1	swi4	0	14
mad1	swi5	0	12
mad1	swi6	0	10
mad1	whi3	0	10
mad1	whi4	0	6
mad1	whi5	1	14
mad1	ydj1	0	2
mad1	yhp1	0	12
mad1	yox1	0	8
mad2	mad3	0	12
mad2	mbp1	2	18
mad2	msn5	0	8
mad2	nrm1	1	14
mad2	sic1	1	14
mad2	ssa1	0	2
mad2	swe1	0	16
mad2	swi4	1	18
mad2	swi5	0	16
mad2	swi6	0	12
mad2	whi3	1	14
mad2	whi4	0	8
mad2	whi5	1	18
mad2	ydj1	0	4
mad2	yhp1	1	16
mad2	yox1	1	10
mad3	mbp1	0	14
mad3	msn5	0	8
mad3	nrm1	0	10
mad3	sic1	0	10
mad3	ssa1	0	2
mad3	swe1	0	12
mad3	swi4	0	14
mad3	swi5	0	12
mad3	swi6	0	10
mad3	whi3	0	10
mad3	whi4	0	6
mad3	whi5	0	14
mad3	ydj1	0	2
mad3	yhp1	0	12
mad3	yox1	0	8
mbp1	msn5	0	8
mbp1	nrm1	2	16
mbp1	sic1	1	16
mbp1	ssa1	0	2
mbp1	swe1	0	18
mbp1	swi4	15	20
mbp1	swi5	0	18
mbp1	swi6	0	14
mbp1	whi3	0	16
mbp1	whi4	0	10
mbp1	whi5	1	20
mbp1	ydj1	0	6
mbp1	yhp1	0	18
mbp1	yox1	0	12
msn5	nrm1	0	8
msn5	sic1	1	8
msn5	ssa1	0	0
msn5	swe1	0	8
msn5	swi4	4	8
msn5	swi5	0	8
msn5	swi6	2	4
msn5	whi3	1	8
msn5	whi4	0	4
msn5	whi5	0	6
msn5	ydj1	0	0
msn5	yhp1	0	8
msn5	yox1	0	4
nrm1	sic1	0	12
nrm1	ssa1	0	2
nrm1	swe1	0	14
nrm1	swi4	0	16
nrm1	swi5	0	14
nrm1	swi6	0	12
nrm1	whi3	0	12
nrm1	whi4	0	8
nrm1	whi5	1	16
nrm1	ydj1	1	4
nrm1	yhp1	0	14
nrm1	yox1	0	10
sic1	ssa1	0	2
sic1	swe1	0	14
sic1	swi4	0	16
sic1	swi5	2	14
sic1	swi6	1	10
sic1	whi3	3	12
sic1	whi4	0	6
sic1	whi5	1	16
sic1	ydj1	0	2
sic1	yhp1	0	14
sic1	yox1	0	8
ssa1	swe1	0	2
ssa1	swi4	0	2
ssa1	swi5	0	2
ssa1	swi6	0	0
ssa1	whi3	1	2
ssa1	whi4	0	0
ssa1	whi5	0	0
ssa1	ydj1	0	0
ssa1	yhp1	0	2
ssa1	yox1	0	0
swe1	swi4	2	18
swe1	swi5	0	16
swe1	swi6	0	12
swe1	whi3	1	14
swe1	whi4	0	8
swe1	whi5	0	18
swe1	ydj1	0	4
swe1	yhp1	0	16
swe1	yox1	0	10
swi4	swi5	0	18
swi4	swi6	12	14
swi4	whi3	2	16
swi4	whi4	0	10
swi4	whi5	2	20
swi4	ydj1	2	6
swi4	yhp1	0	18
swi4	yox1	0	12
swi5	swi6	1	12
swi5	whi3	0	14
swi5	whi4	0	8
swi5	whi5	0	18
swi5	ydj1	0	4
swi5	yhp1	0	16
swi5	yox1	0	10
swi6	whi3	4	10
swi6	whi4	1	4
swi6	whi5	3	12
swi6	ydj1	0	0
swi6	yhp1	0	12
swi6	yox1	0	6
whi3	whi4	0	6
whi3	whi5	1	16
whi3	ydj1	2	2
whi3	yhp1	0	14
whi3	yox1	1	8
whi4	whi5	0	8
whi4	ydj1	0	0
whi4	yhp1	0	8
whi4	yox1	0	6
whi5	ydj1	2	6
whi5	yhp1	1	18
whi5	yox1	1	10
ydj1	yhp1	0	4
ydj1	yox1	0	2
yhp1	yox1	0	10
		383	6662
