# Supplementary material for: Genetic interactions derived from high-throughput phenotyping of 6589 yeast cell cycle mutants
Source: NPJ Syst Biol Appl. 2020 May 6;6:11. doi: 10.1038/s41540-020-0134-z (PMC7203125; doi:10.1038/s41540-020-0134-z)
Supplement: Supplementary file 5 — Dataset 5 [file 41540_2020_134_MOESM5_ESM.csv]

Colony sizes and growth rates for all cdh1∆ swi5∆ replicates on YPD
Gene1	Gene2	Progeny	Col	Row	12	24	36	48	60
cdh1del::natMXa	swi5del::kanMXSGA@	MAT@	O	9	0	0	0	0	0
cdh1del::natMXa	swi5del::kanMXSGA@	MAT@	O	10	0	0	0	0	0
cdh1del::natMXa	swi5del::kanMXSGA@	MAT@	P	9	0	0	0	0	0
cdh1del::natMXa	swi5del::kanMXSGA@	MAT@	P	10	0	0	0	0	4
Adjusted average growth rate										0.0000
cdh1del::natMXa	swi5del::kanMXSGA@	MATa	O	9	3	0	4	4	0
cdh1del::natMXa	swi5del::kanMXSGA@	MATa	O	10	0	0	0	0	0
cdh1del::natMXa	swi5del::kanMXSGA@	MATa	P	9	0	0	0	0	0
cdh1del::natMXa	swi5del::kanMXSGA@	MATa	P	10	0	0	0	0	0
Adjusted average growth rate										0.0000
cdh1del::kanMXa	swi5del::natMXSGA@	MAT@	G	9	0	0	0	0	0
cdh1del::kanMXa	swi5del::natMXSGA@	MAT@	G	10	0	0	0	0	0
cdh1del::kanMXa	swi5del::natMXSGA@	MAT@	H	9	0	0	0	0	0
cdh1del::kanMXa	swi5del::natMXSGA@	MAT@	H	10	0	0	0	0	0
Adjusted average growth rate										0.0000
cdh1del::kanMXa	swi5del::natMXSGA@	MATa	G	9	0	0	0	0	0
cdh1del::kanMXa	swi5del::natMXSGA@	MATa	G	10	0	0	0	0	0
cdh1del::kanMXa	swi5del::natMXSGA@	MATa	H	9	0	0	0	0	0
cdh1del::kanMXa	swi5del::natMXSGA@	MATa	H	10	0	0	0	0	0
Adjusted average growth rate										0.0000
swi5del::kanMXSGAa	cdh1del::natMX@	MAT@	K	13	0	0	0	0	0
swi5del::kanMXSGAa	cdh1del::natMX@	MAT@	K	14	0	0	0	0	0
swi5del::kanMXSGAa	cdh1del::natMX@	MAT@	L	13	0	0	0	0	0
swi5del::kanMXSGAa	cdh1del::natMX@	MAT@	L	14	0	2	0	0	0
Adjusted average growth rate										0.0000
swi5del::kanMXSGAa	cdh1del::natMX@	MATa	K	13	105	183	254	299	356
swi5del::kanMXSGAa	cdh1del::natMX@	MATa	K	14	104	193	250	320	373
swi5del::kanMXSGAa	cdh1del::natMX@	MATa	L	13	112	205	267	313	372
swi5del::kanMXSGAa	cdh1del::natMX@	MATa	L	14	104	195	252	306	353
Adjusted average growth rate										5.9803
swi5del::natMXSGAa	cdh1del::kanMX@	MAT@	C	13	0	0	0	0	0
swi5del::natMXSGAa	cdh1del::kanMX@	MAT@	C	14	0	0	0	0	0
swi5del::natMXSGAa	cdh1del::kanMX@	MAT@	D	13	0	0	0	0	0
swi5del::natMXSGAa	cdh1del::kanMX@	MAT@	D	14	0	0	0	0	0
Adjusted average growth rate										0.0000
swi5del::natMXSGAa	cdh1del::kanMX@	MATa	C	13	87	167	235	292	341
swi5del::natMXSGAa	cdh1del::kanMX@	MATa	C	14	87	172	243	312	370
swi5del::natMXSGAa	cdh1del::kanMX@	MATa	D	13	77	152	215	266	310
swi5del::natMXSGAa	cdh1del::kanMX@	MATa	D	14	83	154	212	265	309
Adjusted average growth rate										5.7357
cdh1del::natMXSGAa	swi5del::kanMX@	MAT@	G	9	90	188	290	360	421
cdh1del::natMXSGAa	swi5del::kanMX@	MAT@	G	10	100	199	311	389	451
cdh1del::natMXSGAa	swi5del::kanMX@	MAT@	H	9	99	203	326	418	499
cdh1del::natMXSGAa	swi5del::kanMX@	MAT@	H	10	111	223	341	443	506
Adjusted average growth rate										8.0829
cdh1del::natMXSGAa	swi5del::kanMX@	MATa	G	9	89	142	185	224	261
cdh1del::natMXSGAa	swi5del::kanMX@	MATa	G	10	38	78	112	145	166
cdh1del::natMXSGAa	swi5del::kanMX@	MATa	H	9	79	126	171	217	255
cdh1del::natMXSGAa	swi5del::kanMX@	MATa	H	10	70	121	169	214	254
Adjusted average growth rate										3.5749
swi5del::natMXa	cdh1del::kanMXSGA@	MAT@	C	13	0	0	0	0	0
swi5del::natMXa	cdh1del::kanMXSGA@	MAT@	C	14	0	0	0	0	0
swi5del::natMXa	cdh1del::kanMXSGA@	MAT@	D	13	0	0	0	0	0
swi5del::natMXa	cdh1del::kanMXSGA@	MAT@	D	14	0	0	0	0	0
Adjusted average growth rate										0.0000
swi5del::natMXa	cdh1del::kanMXSGA@	MATa	C	13	0	0	0	0	0
swi5del::natMXa	cdh1del::kanMXSGA@	MATa	C	14	0	0	0	0	0
swi5del::natMXa	cdh1del::kanMXSGA@	MATa	D	13	0	0	0	0	0
swi5del::natMXa	cdh1del::kanMXSGA@	MATa	D	14	0	0	0	0	0
Adjusted average growth rate										0.0000
cdh1del::kanMXSGAa	swi5del::natMX@	MAT@	G	9	82	156	213	248	294
cdh1del::kanMXSGAa	swi5del::natMX@	MAT@	G	10	47	127	168	224	264
cdh1del::kanMXSGAa	swi5del::natMX@	MAT@	H	9	79	165	237	295	349
cdh1del::kanMXSGAa	swi5del::natMX@	MAT@	H	10	43	113	167	220	262
Adjusted average growth rate										4.6367
cdh1del::kanMXSGAa	swi5del::natMX@	MATa	G	9	125	242	339	420	503
cdh1del::kanMXSGAa	swi5del::natMX@	MATa	G	10	124	249	347	444	528
cdh1del::kanMXSGAa	swi5del::natMX@	MATa	H	9	125	249	343	432	503
cdh1del::kanMXSGAa	swi5del::natMX@	MATa	H	10	128	252	352	439	517
Adjusted average growth rate										7.5684
swi5del::kanMXa	cdh1del::natMXSGA@	MAT@	K	13	0	0	0	0	0
swi5del::kanMXa	cdh1del::natMXSGA@	MAT@	K	14	0	0	0	0	0
swi5del::kanMXa	cdh1del::natMXSGA@	MAT@	L	13	0	0	0	0	0
swi5del::kanMXa	cdh1del::natMXSGA@	MAT@	L	14	0	1	1	0	0
Adjusted average growth rate										0.0000
swi5del::kanMXa	cdh1del::natMXSGA@	MATa	K	13	0	0	0	0	0
swi5del::kanMXa	cdh1del::natMXSGA@	MATa	K	14	0	0	0	0	0
swi5del::kanMXa	cdh1del::natMXSGA@	MATa	L	13	0	0	0	0	0
swi5del::kanMXa	cdh1del::natMXSGA@	MATa	L	14	0	0	0	0	0
Adjusted average growth rate										0.0000
